# Supplementary material for: Inputs for optimizing selection platform for milk production traits of dairy Sahiwal cattle
Source: PLoS One. 2022 May 23;17(5):e0267800. doi: 10.1371/journal.pone.0267800 (PMC9126386; doi:10.1371/journal.pone.0267800)
Supplement: S3 File — (XLSX) [file pone.0267800.s003.xlsx]

## Sheet: EBVs across Birth Years
Birth Year	305dMY (k.g)	LMY (k.g)	LL (day)
1980	30.9933	38.8067	2.95067
1981	-11.1455	-7.25455	3.35091
1982	35.95	42.8786	5.14786
1983	84.1	67.0429	2.12857
1984	17.2077	0.930769	0.158462
1985	66.2462	60.2077	1.29077
1986	62.3231	45.3077	-1.26077
1987	132.654	107.177	-5.98
1988	78.3333	85.2	4.33417
1989	126.187	103.593	3.52533
1990	90.8231	85.2615	4.43538
1991	178.265	207.78	5.7255
1992	26.4667	12.1083	-6.77333
1993	98.3737	82.8	-3.07421
1994	9.2	19.6882	6.11765
1995	0.7	-5.26667	-2.70833
1996	17.9474	27.9474	7.89368
1997	-25.56	-20.4	-2.60667
1998	-36.8687	-45.2	-2.27875
1999	-17.0211	-17.5895	-5.41316
2000	42.432	41.192	-2.47
2001	13.2973	16.2	-2.79622
2002	-0.921739	-2.41304	-9.08348
2003	53.316	58.868	8.3872
2004	84.6781	92.85	8.12
2005	86.9606	97.4152	9.05091
2006	30.1605	27.8947	0.879474
2007	55.5742	54.6452	6.33065
2008	134.39	142.855	4.8355
2009	95.47	100.31	-0.711
2010	109.913	121.797	4.68867
2011	86.2432	96.7676	4.85081
2012	30.8731	33.2731	0.679615
